# Supplementary material for: Trefoil factor family proteins as potential diagnostic markers for mucinous invasive ovarian carcinoma
Source: Front Oncol. 2023 Feb 2;12:1112152. doi: 10.3389/fonc.2022.1112152 (PMC9932968; doi:10.3389/fonc.2022.1112152)
Supplement: Supplementary file 3 [file DataSheet_1.xlsx]

## Sheet: Supplementary Table 1
Supplementary Table 1: Top ranking MC-associated genes alghorithm-based random forest calculation
gene	p-value	Odds	fold_CCC	fold_EC	fold_HGSC	entrezgene	hgnc_symbol
ENSG00000198788	1.67746e-18	1.11421	-4.7016	-5.14866	-5.42855	NA	MUC2
ENSG00000175311	8.3604e-18	1.09677	-5.00749	-5.94278	-6.27855	257629	ANKS4B
ENSG00000016490	8.28556e-17	1.11016	-4.96417	-5.02299	-5.08182	1179	CLCA1
ENSG00000171431	1.33942e-16	1.09476	-5.86417	-5.3877	-5.86982	54474	KRT20
ENSG00000164266	1.81084e-16	1.07862	-6.38396	-6.30749	-7.21455	6690	SPINK1
ENSG00000160182	1.99804e-16	1.10545	-5.32995	-4.68289	-5.28218	7031	TFF1
ENSG00000136872	6.49018e-16	1.09209	-5.73957	-5.18663	-5.93745	229	ALDOB
ENSG00000009765	9.16457e-16	1.08786	-5.26738	-5.0262	-6.52491	389434	IYD
ENSG00000134398	1.86822e-15	1.09268	-5.34225	-4.66578	-5.97836	10595	ERN2
ENSG00000260963	1.91502e-15	1.30184	-1.68075	-1.95134	-1.91545	NA
ENSG00000180745	2.61895e-15	1.10699	-4.46417	-4.33476	-5.12782	119467	CLRN3
ENSG00000215182	2.14902e-14	1.08315	-5.89091	-5.83797	-5.85491	4586	MUC5AC
ENSG00000229719	2.17705e-14	1.15476	-3.26471	-3.04118	-3.318	NA	MIR194-2HG
ENSG00000099834	2.89794e-14	1.12899	-3.59519	-3.7246	-3.94436	53841	CDHR5
ENSG00000070019	4.13671e-14	1.0953	-4.5246	-5.05401	-5.24236	2984	GUCY2C
ENSG00000173702	6.26026e-14	1.06158	-6.03048	-6.33048	-8.61036	56667	MUC13
ENSG00000169894	6.39553e-14	1.08851	-4.77594	-5.40535	-5.56182	4584	MUC3A
ENSG00000148584	7.48216e-14	1.10002	-4.90535	-4.58182	-4.76982	29974	A1CF
ENSG00000171747	1.18048e-13	1.07164	-6.17914	-6.63797	-6.52891	3960	LGALS4
ENSG00000204616	1.95099e-13	1.07661	-4.51497	-5.72674	-6.58709	11074	TRIM31
ENSG00000160180	2.30305e-13	1.0739	-7.61444	-4.15561	-6.37691	7033	TFF3
ENSG00000105388	5.28801e-13	1.06156	-7.28449	-5.46096	-7.77473	1048	CEACAM5
ENSG00000114455	7.95815e-13	1.09132	-4.38984	-5.62513	-4.77655	11148	HHLA2
ENSG00000143167	1.21268e-12	1.10471	-4.51604	-4.01604	-4.19145	10223	GPA33
ENSG00000248771	1.8467e-12	1.10226	-4.5984	-3.14545	-4.53145	NA	SMIM31
ENSG00000173597	4.12989e-12	1.1007	-3.42567	-3.64332	-4.69073	27284	SULT1B1
ENSG00000102837	4.63138e-12	1.04766	-9.64545	-6.67487	-9.01745	10562	OLFM4
ENSG00000156413	5.44925e-12	1.10865	-4.35508	-2.76684	-4.12073	2528	FUT6
ENSG00000166866	6.39377e-12	1.08753	-4.69947	-4.62888	-4.82982	4640	MYO1A
ENSG00000090402	6.52275e-12	1.07753	-5.34225	-4.80107	-5.53636	6476	SI
ENSG00000198758	7.72695e-12	1.07459	-4.76471	-4.52941	-6.116	79574	EPS8L3
ENSG00000179674	9.11235e-12	1.08771	-3.98503	-4.57326	-4.98491	80117	ARL14
ENSG00000228482	1.01702e-11	1.55086	-0.850267	-0.909091	-0.909091	NA	LINC01713
ENSG00000259674	1.30085e-11	1.10056	-3.49144	-3.42086	-4.49709	NA
ENSG00000101076	1.33767e-11	1.07323	-3.39893	-5.71658	-6.17564	3172	HNF4A
ENSG00000086548	1.3626e-11	1.05744	-8.11337	-6.56043	-6.74055	4680	CEACAM6
ENSG00000251169	1.6654e-11	1.15562	-2.64011	-2.55187	-2.73364	101927934	LINC01843
ENSG00000188175	1.91196e-11	1.11013	-3.83102	-3.48396	-3.71255	253012	HEPACAM2
ENSG00000233041	2.16706e-11	1.18447	-2.26043	-2.01925	-2.35455	644844	PHGR1
ENSG00000248144	2.75794e-11	1.08078	-5.06524	-4.44171	-5.00218	126	ADH1C
ENSG00000213781	2.78931e-11	1.23406	-1.78663	-1.84545	-1.80545	NA	PSMC1P2
ENSG00000169903	2.95287e-11	1.06718	-5.70428	-5.43369	-6.02745	7104	TM4SF4
ENSG00000122711	3.24089e-11	1.15438	-2.6107	-2.46952	-2.70364	27290	SPINK4
ENSG00000162482	3.89833e-11	1.12828	-3.42995	-2.9123	-3.08018	22977	AKR7A3
ENSG00000134193	4.05555e-11	1.06026	-6.55882	-6.04706	-6.5	83998	REG4
ENSG00000176153	5.25364e-11	1.07168	-4.98824	-4.14118	-5.93	2877	GPX2
ENSG00000198099	5.99274e-11	1.11784	-2.8369	-3.18984	-3.53855	127	ADH4
ENSG00000254988	6.57261e-11	1.3805	-1.14118	-1.14118	-1.148	NA
ENSG00000224090	7.41177e-11	1.27208	-1.57326	-1.19091	-1.62691	100129175
ENSG00000244503	8.07438e-11	1.1244	-3.0508	-3.09786	-3.16127	NA
ENSG00000139540	8.73666e-11	1.1247	-3.16364	-3.16952	-3.07164	283375	SLC39A5
ENSG00000172238	9.78735e-11	1.33085	-1.30909	-1.13262	-1.30909	474	ATOH1
ENSG00000146039	9.80856e-11	1.10717	-3.63476	-3.36417	-3.62582	10050	SLC17A4
ENSG00000214814	9.96586e-11	1.07292	-6.07594	-4.69947	-5.01782	654463	FER1L6
ENSG00000140274	1.02814e-10	1.12558	-3.1738	-2.89733	-3.09509	405753	DUOXA2
ENSG00000265595	1.04101e-10	1.359	-1.23209	-0.996791	-1.23091	100616225	MIR4756
ENSG00000270728	1.07432e-10	1.28344	-1.46845	-1.22139	-1.52727	NA
ENSG00000255774	1.09664e-10	1.2962	-1.40481	-1.25187	-1.44364	NA
ENSG00000144820	1.17378e-10	1.08127	-4.67754	-3.99519	-4.82436	84873	ADGRG7
ENSG00000137251	1.30504e-10	1.0968	-2.89144	-3.92674	-4.22909	27283	TINAG
ENSG00000168955	1.44149e-10	1.08189	-4.71444	-4.03797	-4.68091	79853	TM4SF20
ENSG00000168903	1.56987e-10	1.11425	-3.44813	-3.15989	-3.30636	10917	BTNL3
ENSG00000175785	1.60035e-10	0.92173	5.91283	2.74813	4.42036	145270	PRIMA1
ENSG00000111701	1.67127e-10	1.1231	-3.09251	-2.75722	-3.17345	339	APOBEC1
ENSG00000196188	1.73368e-10	1.05989	-6.81444	-5.63797	-6.05491	1510	CTSE
ENSG00000205922	1.99471e-10	1.13268	-2.7508	-2.63904	-2.94527	390874	ONECUT3
ENSG00000091138	2.05478e-10	1.09466	-3.93743	-3.57273	-4.02073	1811	SLC26A3
ENSG00000260704	2.2302e-10	1.25156	-1.75027	-1.30321	-1.60309	100132234	LINC00543
ENSG00000134827	2.33488e-10	1.07663	-4.28075	-3.83957	-5.25145	6947	TCN1
ENSG00000234224	2.7728e-10	1.15028	-2.49358	-2.21123	-2.59782	730130	TMEM229A
ENSG00000103056	3.10691e-10	1.10127	-4.34599	-2.75775	-3.64964	55512	SMPD3
ENSG00000169994	3.109e-10	1.08061	-5.04759	-4.38289	-4.34018	4648	MYO7B
ENSG00000127831	3.19192e-10	1.06664	-5.67112	-4.78877	-5.50218	7429	VIL1
ENSG00000140279	3.33614e-10	1.07158	-5.10428	-4.05134	-5.32545	50506	DUOX2
ENSG00000131781	3.50012e-10	1.10218	-4.36952	-2.32834	-3.70764	2330	FMO5
ENSG00000257743	3.61351e-10	1.06523	-6.50749	-5.28984	-5.19255	93432	MGAM2
ENSG00000123843	3.6344e-10	1.07986	-4.57807	-2.64866	-5.11055	725	C4BPB
ENSG00000074276	3.78842e-10	1.09784	-3.42995	-3.63583	-3.81618	54825	CDHR2
ENSG00000163581	3.79217e-10	1.14777	-2.49572	-2.49572	-2.51455	6514	SLC2A2
ENSG00000222001	3.92476e-10	1.2056	-1.94118	-1.41176	-1.96	101928881
ENSG00000113303	4.9946e-10	1.09069	-4.24759	-3.72406	-3.90218	79908	BTNL8
ENSG00000237070	5.39428e-10	1.08719	-3.78556	-3.77968	-4.27309	105375166
ENSG00000140297	7.68774e-10	1.05891	-5.53369	-4.31604	-6.50345	9245	GCNT3
ENSG00000202240	7.91136e-10	1.4762	-0.872727	-0.872727	-0.852727	NA	RNU6-737P
ENSG00000196620	7.97114e-10	1.1001	-2.58235	-3.47647	-3.842	7366	UGT2B15
ENSG00000109511	8.10533e-10	1.08077	-4.23583	-4.59465	-4.24218	11199	ANXA10
ENSG00000069764	8.48005e-10	1.1549	-1.63904	-2.53904	-2.47927	8399	PLA2G10
ENSG00000197520	9.41804e-10	1.12096	-2.52834	-2.59305	-3.15564	400823	FAM177B
ENSG00000169876	9.50605e-10	1.05948	-5.54813	-5.2893	-5.98836	140453	MUC17
ENSG00000172367	9.53406e-10	1.11532	-3.38877	-2.82406	-3.00818	79849	PDZD3
ENSG00000133135	1.04921e-09	1.06548	-5.14813	-4.8246	-5.38436	79589	RNF128
ENSG00000170608	1.10613e-09	1.10238	-4.0016	-2.92513	-3.34255	3171	FOXA3
ENSG00000226306	1.24994e-09	1.13387	-2.77754	-2.35989	-2.65036	4888	NPY6R
ENSG00000010438	1.28886e-09	1.09444	-3.67005	-3.23476	-3.76582	5646	PRSS3
ENSG00000166391	1.32035e-09	1.09778	-4.22353	-3.27059	-3.36	80168	MOGAT2
ENSG00000260996	1.38216e-09	1.29913	-1.30963	-1.12139	-1.27527	NA
ENSG00000226015	1.54146e-09	1.13643	-2.97701	-1.98289	-2.59418	NA	CCT8P1

## Sheet: Suppl Table 2A
Supplementary Table 2A		Alghorithm-based MC-associated genes									Other:
CASE nr	Histotype	TFF1	TFF2	TFF3	KRT20	MUC2	MUC5AC	MUC13	MUC3A	MUC17	SATB2	KRT7	PAX8	CDX2	GADPH
															ref gene
820	MC	20	0	245	647	25	0	1362	71	46	899	29	1362	899	3774
5304	MC	5	0	111	1	5	244	52	1	0	60	120	52	136	1422
1532	MC	0	5	56	552	2	247	840	1629	0	15	999	840	15	7840
5019	MC	7	18	36	3385	255	21	4175	211	9605	204	5	4175	204	13024
5034	MC	327	30	12443	0	2674	672	771	0	0	136	137	771	136	4487
5095	MC	28	68	108	6	90	168	267	1	0	163	448	267	163	4267
5251	MC	3608	218	677	5452	139	1589	2961	2062	9454	42	431	2961	42	3972
5267	MC	923	568	1600	0	0	395	1534	428	4618	46	798	1534	46	16100
5449	MC	9	1	57	1	13	25	1428	12	0	61	574	1428	61	8833
5810	MC	1376	2611	980	366	128	3241	2774	2379	9011	152	735	2774	152	7699
6042	MC	3	2	133	1015	737	7	1868	112	1209	263	2	1868	263	3254
RNA expression (counts) for different, previously described as MC-associated genes for the training cohort MC (mucinos carcinoma) samples, as well as other genes used to differentiate from other malignant primaries.

## Sheet: Suppl Table 2B
Supplementary Table 2B: Expression levels (RNA-seq counts) for genes frequently used to facilitate separation of the main OC histotypes by immunohistochemistry (IHC) for protein expression detection
Pseudonr.	HISTOTYPE	TP53/ENSG00000141510		KRAS/ENSG00000133703		PGR/ENSG00000082175		HER2/ENSG00000141736		KRK7/ENSG00000135480		WT1/ENSG00000184937		NapsinA/ENSG00000131400		CDKN2A/ENSG00000147889		SATB2/ENSG00000119042		PAX8/ENSG00000173702		GAPDH ref gene
1666	CCC	164		264		30		637		631		27		12		9		34		12		3895
5316	CCC	172		915		64		230		137		56		200		40		69		419		783
5516	CCC	261		631		92		420		202		53		195		13		53		58		2426
5621	CCC	171		417		14		1441		380		26		301		20		73		8		5765
5663	CCC	338		570		53		304		1159		56		1		18		113		31		7096
5954	CCC	460		537		740		931		1106		70		8		34		46		3		11066
6466	CCC	216		453		25		1328		351		20		14		18		16		0		5776
6670	CCC	29		480		190		1041		1378		8		669		76		12		2		9022
6854	CCC	288		643		14		635		554		6		2628		3		93		10		3249
571	CCC	208		651		29		254		324		43		133		33		17		132		1206
912	CCC	328		454		22		852		908		27		5		14		82		0		3715
1389	CCC	156		172		248		680		931		8		415		0		5		0		9276
5107	CCC	137		549		187		599		179		92		10		29		73		4		5751
5599	CCC	514		533		26		1205		36		33		31		11		29		41		3254
5665	CCC	176		456		5018		346		498		757		5		31		137		5		4682
5729	CCC	304		879		185		1317		154		76		900		63		35		1610		8972
5858	CCC	191		568		141		1526		645		126		140		56		218		84		4491
1581	EC, I	160		553		1617		64		3		373		2		6		78		41		790
5498	EC, I	104		616		4		312		225		4		6		10		685		0		3533
5162	EC, II	330		644		2098		1388		503		20		4		14		119		2		3583
5173	EC, II	336		431		2303		475		558		14		2		36		128		381		3874
5835	EC, II	362		1231		59		1228		691		21		0		156		189		6473		9739
1210	EC, II	377		729		2048		1665		580		5		5		12		153		38		7696
1409	EC, II	759		438		18		314		84		2944		2		151		3		1		9446
1588	EC, II	343		945		5252		321		594		153		0		15		110		16		6528
1782	EC, II	174		913		635		299		260		16		5		1		71		424		34655
5032	EC, II	211		642		13407		209		55		13		3		12		28		149		1792
6119	EC, II	80		443		2746		70		64		42		1		7		47		0		571
5195	EC, III	154		747		6		120		421		136		2		1		2		81		13891
1626	EC, III	375		607		0		736		191		5		3		20		141		0		3953
1648	EC, III	292		685		6107		1033		144		5		3		39		34		0		5792
5079	EC, III	214		2313		170		883		957		11		1		3		18		0		9216
5587	EC, III	69		404		964		129		0		274		1		2		80		0		1374
5956	EC, III	406		442		3813		261		78		1513		12		10		89		3		9049
6254	HgSC	59		567		533		1077		613		1017		2		32		784		0		4137
6383	HgSC	99		760		40		781		163		2410		3		176		2		1		9069
6834	HgSC	254		584		1457		145		376		1191		6		151		15		0		2125
6915	HgSC	415		1815		267		424		810		1595		1		115		4		1		16747
265	HgSC	188		411		865		499		217		1410		1		15		30		12		2856
340	HgSC	45		857		1214		466		842		562		0		196		15		1		8285
647	HgSC	555		1223		28		300		104		2542		0		135		1		6		5490
877	HgSC	292		648		3		409		69		2984		8		320		6		2		2960
899	HgSC	91		1810		283		788		389		1346		1		260		5		3		13548
925	HgSC	51		636		2190		100		264		1045		1		99		58		2		1455
1009	HgSC	595		532		1173		383		200		2028		1		102		4		2		4179
1012	HgSC	146		722		2360		611		746		158		1		102		66		3		4623
1036	HgSC	552		979		434		537		235		1288		1		197		7		9		3812
1054	HgSC	432		521		7418		396		15		1404		7		19		180		0		5691
1182	HgSC	416		596		519		655		1076		2595		1		281		100		2		16755
1186	HgSC	154		609		3439		605		1306		1255		2		118		18		1		8269
1223	HgSC	1979		1120		631		616		851		547		0		372		13		8		25798
1375	HgSC	383		923		2157		328		21		952		7		6		31		0		3726
1442	HgSC	83		725		4		827		3501		747		11		123		74		1		11110
1457	HgSC	127		590		284		862		1656		1812		1		109		24		0		13080
1579	HgSC	1059		545		2790		813		661		1319		3		69		14		0		16960
1668	HgSC	83		941		817		1357		306		422		0		152		227		26		28376
1720	HgSC	159		982		0		1445		17		6		2		340		17		0		10329
5048	HgSC	114		550		528		49222		921		888		5		291		19		0		6321
5056	HgSC	308		2046		42		342		486		3243		2		7		26		4		3872
5080	HgSC	283		809		1684		511		255		2346		0		188		6		0		4187
5105	HgSC	360		352		482		564		470		1041		22		27		47		0		7283
5114	HgSC	143		177		7		251		164		1302		1		28		16		2		2413
5128	HgSC	424		717		120		635		607		434		2		207		6		0		4260
5175	HgSC	784		984		386		1238		178		6		125		1		446		2		19630
5179	HgSC	241		1650		4		2134		1652		44		16		22		161		0		65984
5252	HgSC	342		578		835		398		206		873		2		14		30		12		9740
5274	HgSC	169		613		0		259		789		2339		6		271		3		0		4542
5291	HgSC	210		894		2908		466		333		743		11		5		133		123		4866
5294	HgSC	510		404		1700		609		574		496		0		176		14		0		6373
5353	HgSC	248		659		1411		475		160		560		5		8		57		7		4742
5407	HgSC	73		685		16		675		1024		1750		5		31		21		1		15434
5460	HgSC	1439		526		8536		238		122		1027		9		26		3		1		8710
5495	HgSC	234		703		71		693		363		1379		3		138		40		8		5977
5555	HgSC	179		946		88		99		25		566		3		8		41		0		7123
5581	HgSC	279		615		49		281		362		71		0		188		32		17		5296
5582	HgSC	217		368		5		219		126		723		2		36		14		2		5502
5691	HgSC	421		493		122		1014		467		30		32		22		157		3		8463
5714	HgSC	320		339		3359		1000		1744		1361		7		19		34		4		6743
5895	HgSC	124		1534		19		479		240		893		6		228		13		1		7780
5972	HgSC	61		250		2095		45		7		237		2		3		27		0		785
6089	HgSC	595		563		4		205		453		1206		1		82		9		0		9907
6170	HgSC	191		778		1		199		4		3		1		1		58		0		2556
6171	HgSC	256		654		27		307		593		1056		2		230		7		0		6424
5573	HgSC	370		362		14		634		183		458		0		16		7		5		2941
820	MC	76		580		185		432		29		49		10		18		899		1362		3774
5304	MC	146		565		2993		160		120		273		23		34		60		52		1422
5019	MC	142		472		392		224		5		79		4		43		204		4175		13024
5034	MC	166		479		1206		731		137		106		4		7		136		771		4487
5095	MC	118		425		7765		762		448		95		2		46		163		267		4267
5251	MC	39		461		60		28073		431		17		4		2		42		2961		3972
5267	MC	393		1669		89		2257		798		22		3		5		46		1534		16100
5449	MC	256		485		614		1479		574		191		5		33		61		1428		8833
5810	MC	27		1206		61		2257		735		8		14		1		152		2774		7699
1532	MC	145		470		189		21212		999		22		11		131		15		840		7840
6042	MC	88		568		467		377		2		32		2		29		263		1868		3254
N=94 (CCC n=17, EC n=17, HGSC n=50, MC n=11)
CCC= Clear cell carcinoma, EC=Endometroid carcinoma, HGSC= High grade serous carcinoma, MC= Mucinous carcinoma

## Sheet: Suppl Table 3
Supplementary Table 3: Summary of the H-score for TFF1, TFF2, and TFF3 using TMAs or full-face samples
TMA H-score	Non-MC								MC
	n	Mean	SD	Median	Q1	Q3	Range		n	Mean	SD	Median	Q1	Q3	Range
TFF1	74	6	33	0	0	0	0-280		29	156	101	193	64	243	0-297
TFF2	176	14	34	0.5	0	10	0-220		28	97	76	92	27	153	0-300
TFF3	74	18	43	1	0	8	0-236		28	112	55	129	68	154	0-200
Full-face H-score		Non-MC							MC
	n	Mean	SD	Median	Q1	Q3	Range		n	Mean	SD	Median	Q1	Q3	Range
TFF1	177	3	19	0	0	0	0-220		29	179	102	220	110	265	0-285
TFF3	177	8	28	0	0	0	0-300		28	106	58	120	50	155	0-200
H-score mean, SD (standard deviation), median and interquartile range (Q1 and Q3) as well as H-score range for TMA and full-face assessed samples respectively.
*One tumor tissue MC sample n/a in TMA assessed cohort of TFF2 and TFF3 respectively; in TFF2 cohort also one HGSC n/a.
MC=mucinous carcinoma, Non-MC histotypes=all other histotypes represented in the assessed tissue preparation.

## Sheet: Suppl Table 4 
Supplementary Table 4: Samples observed with nuclear staining
		RNA-seq				Comment
Marker	CASE nr	counts	Histotype	H-score	Assessment	Full-face (FF)/TMA
TFF1	none
TFF2	5665	3	CCC	2	TMA	Full-face: N/A
TFF3	5055	n/a	EC	35	TMA	FF: H-score 40 (cytoplasmatic only)
	5796	n/a	EC	4	TMA	FF: negative (H-score 0)
	1581	2	EC	7	TMA	FF: negative (H-score 0)
	823	n/a	EC	4	TMA	FF: H-score 50 (also below)
	6282	n/a	HGSC	8	TMA	FF: H-score 2 ( cytoplasmatic only)
	5175	4	HGSC	7	TMA	FF: negative (H-score 0)
	5663	0	CCC	50	Full-face	TMA sample of TFF3: N/A
	5665	22	CCC	2	Full-face	TMA sample of TFF3: N/A
	5729	0	CCC	7	Full-face	TMA sample of TFF3: N/A
	823	n/a	EC	50	Full-face	TMA sample: H-score 7 (also above)
	949	n/a	HGSC	35	Full-face	TMA sample of TFF3: N/A
Samples observed with nuclear positivity (H-score >1). CCC=clear cell carcinoma, EC=Endometroid carcinoma, HGSC=High grade serous carcinoma, n/a=not available.

## Sheet: Suppl Table 5 
Supplementary Table 5: Samples with membranous expression
BIOMARKER/ HiSTOTYPE	CASE nr.	RNA-seq counts	H-score (≥1)
TFF1/EC	980	0	4
TFF2/CCC
(n=14/37)	1582		150
	661		85*
	869		70*
	6335		60
	1604		57*
	5097		41
	468		33
	5107	RNA: 0	28*
	1666	RNA: 1	25*
	5516	RNA: 0	25*
	5599	RNA: 0	7
	6445		5
	501		5*
	6190		3*
TFF2/EC
(n=13/46)	6193		267
	1648	RNA: 0	110
	644		100
	1632		100
	1632		100
	980		33
	5498	RNA: 0	28
	798		27
	1708*		20*
	1776		20
	1210*	RNA: 2	17*
	5055*		5*
	1588*	RNA: 0	4*
TFF2/HGSC
(n=38/93)	6254		163
	5179	RNA: 0	140
	1054		63
	5291*	RNA: 10	57*
	6387		50
	5986		43
	1630		43
	899	RNA: 2	37
	642		33*
	1228		25
	647*	RNA: 0	24*
	1442	RNA: 0	23
	5294	RNA: 0	20
	1182		19
	1441		17
	1668	RNA: 70	15
	5714		10
	5080	RNA: 2	9
	665		9
	1223*	RNA: 0	8*
	1703		7
	1457	RNA: 0	7
	340	RNA: 5	5
	5504		5
	5895	RNA: 0	4
	5105		4
	6472		4
	377		4
	1186		3
	5972		3
	901		2*
	982		2*
	1036*	RNA: 1	2*
	5573	RNA: 1	2
	6834	RNA: 2	2
	1579	RNA: 28	2
	5335		1
	5495	RNA: 6	1
TFF2/MC
(n=15/28)	1160		183
	5810	RNA: 2611	180
	6269		173
	5560		153
	5503		153
	5449	RNA: 1	120
	1087		120
	1620		110
	5095	RNA: 68	100
	1532	RNA: 5	93
	5251	RNA: 218	90
	6432		90
	5304	RNA: 0	37
	6042	RNA: 2	28
	902		27
TFF3 (none)
H-score results for samples assessed with membranous positivity; asterix (*)=samples with membranous staining only, all others combined with cytoplasmatic positivity
CCC=clear cell carcinoma, EC=endometroid carcinoma, HGSC=high grade serous carcinoma,
MC=Mucinous carcinoma. TMA=tissue micro array. N=number. TFF1= Trefoil factor 1,
TFF2=Trefoil factor 2, TFF3=Trefoil factor 3.

## Sheet: Suppl Table 6 
Suppementary Table 6: MC samples with abberrant and/or negative staining pattern
TMA assessed	CASE nr.	TFF1 RNA-seq counts	TFF1 H-score TMA	TFF1 full-face	TFF2 RNA-seq counts	TFF2 H-score TMA	TFF2 full-face	TFF3 RNA-seq counts	TFF3 H-score TMA	TFF3 full-face
TFF1 n=4	1532	0	0	0	5	93 (93.3)	n/a	56	29	10
	5304	5	1.3	0	0	37 (36.7)	n/a	111	33 (33.3)	40
	5410	n/a	0	0	n/a	0 (negative)	n/a	n/a	0 (negative)	0 (negative)
	6042	3	<1 (0.7)**	45	2	28 (28.3)**	n/a	133	3 (3.3)**	50**
TFF2 n=3	110	n/a	200 (1 of 3)	250	n/a	n/a*	n/a	n/a	n/a*	140
	820	20	55	110	n/a	0 (0.3)	n/a	245	150	115
	5410
TFF3 n=2	110
	5410
MC (= mucinous carcinoma) samples with abberrant and/or negative staining pattern.
Case nr 110 (*): TFF2, TFF3 n/a=not avaliable and/or no tumor represented in TFF2 and TFF3 TMA punches (1. no tumor, 2. n/a, 3. n/a). respectively.
Case nr 6042 (**): TFF1 biphasic staining pattern in tumor with 50% (diffuse infiltrative tumor part) negative, the other part (glandular growth) with positive stained goblet vacuoles in tumor cells
